# Supplementary material for: Parkin Inhibits RANKL-Induced Osteoclastogenesis and Ovariectomy-Induced Bone Loss
Source: Biomolecules. 2022 Oct 31;12(11):1602. doi: 10.3390/biom12111602 (PMC9687699; doi:10.3390/biom12111602)
Supplement: Supplementary file 1 [file biomolecules-12-01602-s001.zip]

Archive with 1 entries (1 files):
- biomolecules-1937564-supplementary.pdf
